# Supplementary material for: Integrative Analysis of Methylation and Gene Expression in Lung Adenocarcinoma and Squamous Cell Lung Carcinoma
Source: Front Bioeng Biotechnol. 2020 Feb 7;8:3. doi: 10.3389/fbioe.2020.00003 (PMC7019569; doi:10.3389/fbioe.2020.00003)
Supplement: TABLE S1 — The annotations of the 113 methylation features. [file Table_1.XLSX]

## Sheet: TableS1
Name	AddressA_ID	AlleleA_ProbeSeq	AddressB_ID	AlleleB_ProbeSeq	Infinium_Design_Type	Next_Base	Color_Channel	Forward_Sequence	Genome_Build	CHR	MAPINFO	SourceSeq	Chromosome_36	Coordinate_36	Strand	Probe_SNPs	Probe_SNPs_10	Random_Loci	Methyl27_Loci	UCSC_RefGene_Name	UCSC_RefGene_Accession	UCSC_RefGene_Group	UCSC_CpG_Islands_Name	Relation_to_UCSC_CpG_Island	Phantom	DMR	Enhancer	HMM_Island	Regulatory_Feature_Name	Regulatory_Feature_Group	DHS	RANGE_START	RANGE_END	RANGE_GB	SPOT_ID
cg02194717	54604347	CTTCCTACAAAATCCAAAACAAATCAAAACAAATTCRCTTTCCTAACTCC	NA		II			TTCCCCGTTTTCAGGCATGCAGCATGCAGGCCCCACTCCTGCCGCTGGACTTACAGTGAA[CG]GAGCCAGGAAAGCGAATCTGCCTTGACTTGTCCTGGATTCTGCAGGAAGGCCCCACCTGA	37	11	70415188	CGGAGCCAGGAAAGCGAATCTGCCTTGACTTGTCCTGGATTCTGCAGGAA	11	70092836	F			NA	NA	SHANK2;SHANK2	NM_012309;NM_133266	Body;Body					TRUE		11:70414559-70415208	Unclassified_Cell_type_specific	TRUE	70415188	70415311	NC_000011.9
cg17814481	70739398	ACAAAAACTACAAAACTAAAACCAAACCATATAAACTAACTACRAATTTC	NA		II			AATCATAAAACGGAAGTTCAGAAAGGTTAAGTAACTTGCTCAATGCCACCAGCTAGGCAG[CG]AAACCCGCAGCCAGTCCACATGGCCTGGCTTTAGCTCTGCAGCTCCTGCCCCGTGTGGCT	37	9	97402166	CAGGAGCTGCAGAGCTAAAGCCAGGCCATGTGGACTGGCTGCGGGTTTCG	9	96441987	F			NA	TRUE	FBP1;FBP1	NM_001127628;NM_000507	5'UTR;TSS1500	chr9:97401286-97402067	S_Shore	high-CpG:96441502-96442385		TRUE	9:96441987-96442163	9:97400966-97402364	Promoter_Associated	NA	97402166	97402289	NC_000009.11
cg00415665	14708481	ACTTTCAAAACAAACTAAACATAAAAAATAAAAACAATATACCCTCCACA	63706389	ACTTTCAAAACGAACTAAACGTAAAAAATAAAAACGATATACCCTCCGCG	I	A	Red	AAAACAAGTTTGGCTTTCAAGGCGGGCTGGGCGTGGGGAGTGAGAACGGTGTGCCCTCCG[CG]GCAGCTCCCTGGCTCGGTGGCTGCTCCGTGCACATGTGCGCCGCAGGTGGCCTCTGCCCT	37	8	123875036	CGCGGAGGGCACACCGTTCTCACTCCCCACGCCCAGCCCGCCTTGAAAGC	8	123944217	R			NA	NA	ZHX2	NM_014943	5'UTR					NA	8:123944179-123944510			NA	123875036	123875159	NC_000008.10
cg04432660	16677333	ACCAAAAAATAAAATCACCTACAACACAAAAAAATAAAACTCACCCAACA	49728367	ACCGAAAAATAAAATCACCTACAACGCGAAAAAATAAAACTCACCCAACG	I	A	Red	CAGGGGCCAGGCACCGGGGAGTGAGGTCACCTGCAACGCGGGGGAGTGGGACTCACCCAG[CG]GCGACCCCGAAGCTGGACCCGGCAGCTCAGGCGGCCGCACCCACAGACGGAGGAGAACAG	37	7	4802132	ACCGGGGAGTGAGGTCACCTGCAACGCGGGGGAGTGGGACTCACCCAGCG	7	4768658	R			NA	NA	FOXK1	NM_001037165	3'UTR	chr7:4801841-4802219	Island			NA	7:4768387-4768780			NA	4802132	4802255	NC_000007.13
cg12932675	52787493	TCCCAAATATAAATAAACATACCTAAACATATACCTACRTATAAAACACC	NA		II			GGATCCCGAGTTCCCAGGTGTAAATGAACATGCCTAGGCATGTGCCTACGTATGAAACAC[CG]AAAGGAAACACGGCGAAGCAGGACAGCGGCCACCTTTCGCGGGAAGATGACGAGTGGCTT	37	7	1936239	CGGTGTTTCATACGTAGGCACATGCCTAGGCATGTTCATTTACACCTGGG	7	1902765	R			NA	NA	MAD1L1;MAD1L1;MAD1L1	NM_003550;NM_001013837;NM_001013836	Body;Body;Body	chr7:1937738-1937946	N_Shore			NA	7:1902753-1902917			NA	1936239	1936362	NC_000007.13
cg13715502	32763313	AATCRTAACAAACCCCTCAACCTATAACTTTACTCCTCTACCTAAAAAAC	NA		II			TTTTGTGGGCAAGTCGTGGCAGGCCCCTCAGCCTGTGACTTTGCTCCTCTGCCTGGGGAG[CG]GGGAAAGGAGGCCTTCGGCAGCATTGCGCAGGTCAGGAAGCGCCCTGGGGAGACTTCTAT	37	9	112211847	GTCGTGGCAGGCCCCTCAGCCTGTGACTTTGCTCCTCTGCCTGGGGAGCG	9	111251668	R			NA	NA	PTPN3;PTPN3;PTPN3;PTPN3;PTPN3;PTPN3	NM_001145369;NM_001145368;NM_001145370;NM_001145370;NM_002829;NM_001145369	5'UTR;Body;1stExon;5'UTR;Body;1stExon					NA				NA	112211847	112211970	NC_000009.11
cg08436756	27655410	ACTACAAATAACTAAAACCACAAATAAAAAAAACTCCTATCATAAACACA	24682388	ACTACAAATAACTAAAACCGCAAATAAAAAAAACTCCTATCATAAACACG	I	A	Red	GAAGGGACGGGGCAGGTCTGGAGCTAGCCGCCCTGCTTCCTCTCTCCACGGGTAAACGGC[CG]TGCCTATGACAGGAGCCCTCCTTACCTGCGGTTTCAGTTACCTGCAGTCCAATGCAATCC	37	11	70781118	ACTGCAGGTAACTGAAACCGCAGGTAAGGAGGGCTCCTGTCATAGGCACG	11	70458766	F			NA	NA	SHANK2	NM_012309	Body					TRUE	11:70458648-70458767			NA	70781118	70781241	NC_000011.9
cg02771299	65659423	AAAAACRAAATTTAAAACAATCCRACRACATCCTTAACTAACTAACTAAC	NA		II			GATGCTGGAAGGGGAGCGGGATTTAAGACAATCCGGCGGCATCCTTGGCTGGCTGGCTGG[CG]GCCGGGGTCCTTGCCCATCACTTGGAACCTGCAGAGGGGCCCCCTGTCTGCAATTCTGTT	37	6	33609240	GGAGCGGGATTTAAGACAATCCGGCGGCATCCTTGGCTGGCTGGCTGGCG	6	33717218	R			NA	NA	ITPR3	NM_002224	Body					TRUE				NA	33609240	33609363	NC_000006.11
cg06555468	35627424	ACTCCCTACTTTCTATCAAAATTTATAACRTACCTCTACCTAATACTATC	NA		II			AGCGGGGCCAAGCCTCCCTCCAGGCACTAGGCAGGCAGCACAGCGAGGCGGTGCGTGCCA[CG]ACAGCACCAGGCAGAGGCACGCCACAAACCCTGACAGAAAGCAGGGAGTGAATGAGCACA	37	7	2094790	CTCCCTGCTTTCTGTCAGGGTTTGTGGCGTGCCTCTGCCTGGTGCTGTCG	7	2061316	F			NA	NA	MAD1L1;MAD1L1;MAD1L1	NM_003550;NM_001013837;NM_001013836	Body;Body;Body					NA	7:2060876-2061338			NA	2094790	2094913	NC_000007.13
cg13626676	70612326	AAAAACCCAACCTTACCTTTCTTCTACCCATACACTCAAAAAAAAATCCA	46627429	AAAAACCCAACCTTACCTTTCTTCTACCCGTACACTCGAAAAAAAATCCG	I	A	Red	AGCCCCACACACAAAAGGGCAGGCGACAAAGACATTTTCCGGGATGGCAGGTGTTGGTGT[CG]GATTCCTCCCCGAGTGCACGGGCAGAAGAAAGGCAAGGCTGGGCTTCCCCGGGCAGCGCA	37	20	20377112	CGGATTCCTCCCCGAGTGCACGGGCAGAAGAAAGGCAAGGCTGGGCTTCC	20	20325112	F			NA	NA	RALGAPA2	NM_020343	3'UTR					NA	20:20324938-20325113			NA	20377112	20377235	NC_000020.10
cg01397507	25658419	CCTAAAACCRATCTCCAAAATACACCAAAAACAACCRTATATAAACTCAC	NA		II			GACATGCCGGGGCGTGGGGGATGCTCAGCGACTTCATGCCAAACACGAAAGATCGCGTTA[CG]TGAGTCCACACACGGTTGCCCTTGGTGCACTCTGGAGATCGGTCCCAGGACCCCAGCACA	37	11	70440395	CGTGAGTCCACACACGGTTGCCCTTGGTGCACTCTGGAGATCGGTCCCAG	11	70118043	F	rs7948772		NA	NA	SHANK2;SHANK2	NM_012309;NM_133266	Body;Body					NA	11:70117974-70118044			NA	70440395	70440518	NC_000011.9
cg23613253	59707474	TTAAATATAATTCRACCACAAAAAAAACCRCAACTTTAACATACCRAAAC	NA		II			TACCCACACCATTGGATATGATTCGGCCACAAAAAGGACCGCAGCTTTGACATGCCGGGG[CG]TGGGGGATGCTCAGCGACTTCATGCCAAACACGAAAGATCGCGTTACGTGAGTCCACACA	37	11	70440347	CGCCCCGGCATGTCAAAGCTGCGGTCCTTTTTGTGGCCGAATCATATCCA	11	70117995	R			NA	NA	SHANK2;SHANK2	NM_012309;NM_133266	Body;Body					NA	11:70117974-70118044			NA	70440347	70440470	NC_000011.9
cg24235613	46737389	TAAAACATAAAAAAAAATATCAAATTCATCCAAACCCCTATTACTCTACA	52639378	TAAAACATAAAAAAAAATATCGAATTCATCCAAACCCCTATTACTCTACG	I	T	Red	TTATATGCTTTATACCAAGGAGAGTAGTGGGAAGCTGAGTTGGATTCTTGGCTGGGTTAA[CG]CAGAGTAACAGGGGCTTGGATGAATTCGACATCCTTTTCCATGTCCCAGCCCCCTGCCCA	37	6	31765083	CGCAGAGTAACAGGGGCTTGGATGAATTCGACATCCTTTTCCATGTCCCA	6	31873062	F			NA	NA	VARS	NM_006295	TSS1500	chr6:31763240-31763905	S_Shore			NA				NA	31765083	31765206	NC_000006.11
cg16969274	28772421	AAAACATAAAATACCTAAAAACTTTAAAAAATTTCRAACTAACATAATAC	NA		II			GGAGGCAAGATAAGACATGAGGTACCTGAAAACTTTGAAAAGTTTCGAACTGGCATAATG[CG]CTGGCGAATTTTCCCCTTGATTTCACTCTCATAGATTAAGATAATAGCTGGAGGCTGAAA	37	3	196435434	AGACATGAGGTACCTGAAAACTTTGAAAAGTTTCGAACTGGCATAATGCG	3	197919831	R			NA	NA	C3orf34	NM_032898	Body	chr3:196438874-196439734	N_Shelf			NA				NA	196435434	196435557	NC_000003.11
cg02579706	37766309	TTACATAATCTCTTTCTCCAACTTACTTATTAAAACATTTTATAAACATC	NA		II			TTAGCAAACATTTCCCCTTTCTCCTTAGTTTGTAGGGGATGATATTGAAGACGAATGAGG[CG]ATGTCTACAAAATGCTTTAATAAGCAAGTTGGAGAAAGAGATTATGTAAGTTTGAGGCAT	37	3	187960622	TACATAATCTCTTTCTCCAACTTGCTTATTAAAGCATTTTGTAGACATCG	3	189443316	F			NA	NA	LPP;LPP;LPP	NM_001167672;NM_001167671;NM_005578	5'UTR;5'UTR;5'UTR					TRUE				NA	187960622	187960745	NC_000003.11
cg07568117	53786435	ACATTATAACAACCCAACTACTACTTAAATACAAACTTAACCTTAAACCA	30712427	ACGTTATAACAACCCGACTACTACTTAAATACGAACTTAACCTTAAACCG	I	A	Red	GAGGATGACAAGGCCTCTGGGGTGATGAGAGTGCCTGGCAGACAGCTGTGCCCCCAGCAC[CG]GCCCAAGGCCAAGCTCGCATCCAAGCAGCAGCCGGGCTGCCATAACGCCACCACACCTAC	37	16	2139114	CGGCCCAAGGCCAAGCTCGCATCCAAGCAGCAGCCGGGCTGCCATAACGC	16	2079115	F	rs3087631		NA	NA	PKD1;PKD1	NM_000296;NM_001009944	3'UTR;3'UTR	chr16:2139803-2142170	N_Shore			NA		16:2138925-2139685	Unclassified_Cell_type_specific	NA	2139114	2139237	NC_000016.9
cg25922471	26750487	TAAAACCTTTACATTATAAAATCTATAAATAAATACATAAAAACCTCATC	NA		II			AATTCTATTATTAGAGCCTTTACATTATGGGGTCTGTAAGTAAATACATGGAAACCTCAT[CG]AATACAAGCACGCAGTAAATGTTATCTTTCCCAAAAGACCCCAAGGTTCCCCAAGAAGGA	37	19	44111450	CGATGAGGTTTCCATGTATTTACTTACAGACCCCATAATGTAAAGGCTCT	19	48803290	R			NA	NA	ZNF428	NM_182498	3'UTR					NA				NA	44111450	44111573	NC_000019.9
cg23628350	14618398	ATCACAACAAACTTCCTAAAAAACAAACACTAAAAAACACAATAAAAAAC	NA		II			GAGCTGCAGCACCTTTGGGAGAGGTCCTGCGTCGTCCTCAGCTGCGTCGCTGTGAACTCC[CG]CTCTCCACTGTGTTCCTCAGTGTCTGCTTTTCAGGAAGTCTGCTGTGACCTTTGCCCAAC	37	17	80561982	TCACAGCAGACTTCCTGAAAAGCAGACACTGAGGAACACAGTGGAGAGCG	17	78155271	F			NA	NA	FOXK2	NM_004514	3'UTR	chr17:80559025-80559450	S_Shelf			NA	17:78155185-78155493			NA	80561982	80562105	NC_000017.10
cg19032799	57779366	AAAAACCTACTTAAACAAATCTTCTAACTCAACCTCAACATACTCCATCA	16718430	AAAAACCTACTTAAACAAATCTTCTAACTCGACCTCGACATACTCCATCG	I	A	Red	AAGCGAGAGTCTCTCTTACCCTGGTGCGTGGGGCCGCAGGGCTAACACCAACAATTCATC[CG]ATGGAGCATGTCGAGGTCGAGCCAGAAGACTTGTCCAAGCAGGTTCCTGAGCAACAGTTG	37	5	136983354	AGGAACCTGCTTGGACAAGTCTTCTGGCTCGACCTCGACATGCTCCATCG	5	137011253	F			NA	NA	MIR874;KLHL3	NR_030588;NM_017415	TSS200;Body					NA				NA	136983354	136983477	NC_000005.9
cg04703476	17689494	AAAAACTTACATCTTACACTTTCACCATATAAATAATACACAAATCCTAC	NA		II			TTCCTGATTTGCACATTAAAGAGCTCCATTAATTAAGAATCTTGGTGTTTGGCATGTTCC[CG]CAGGATCTGTGCATTATTTACATGGTGAAAGTGCAAGATGCAAGTTTCTCAGTTGTAAGG	37	17	35330323	GAAACTTGCATCTTGCACTTTCACCATGTAAATAATGCACAGATCCTGCG	17	32404436	F			NA	NA	AATF	NM_012138	Body					TRUE				NA	35330323	35330446	NC_000017.10
cg01176141	32625433	TCCATATAACCCTACACATCCACAAAATATATTAAAAAAATACTAAACCA	61804356	TCCGTATAACCCTACACATCCGCGAAATATATTAAAAAAATACTAAACCG	I	A	Red	ACTCGGGGCTCCCAGCCCCACCCCAGGAGAGGCGGATCCCGTGGGCTGGGGCTGGGGTGC[CG]GTTCAGCATTTCTCTAACACACCCCGCGGATGTGCAGGGCCACACGGAGAGCCATCCGCC	37	11	70023032	TCCGTGTGGCCCTGCACATCCGCGGGGTGTGTTAGAGAAATGCTGAACCG	11	69700680	F			NA	NA	ANO1;ANO1	NM_018043;NR_030691	Body;Body	chr11:70023057-70023304	N_Shore			NA	11:69700610-69701227			TRUE	70023032	70023155	NC_000011.9
cg12788467	60625408	AACTTCACCTAACCTTTAAACTTATTAAACCAATACCTTACAACCTAAAC	NA		II			CTTATCAGCCAAACTTCACCTAACCTTTGGACTTGTTAAGCCAGTGCCTTGCAGCCTAGG[CG]CGGGGCTTTTCCACCGGTTCTCAGTTCCGCTTTAGTCCAGAGAGAAGACACTACGCTTCG	37	17	36105335	ACTTCACCTAACCTTTGGACTTGTTAAGCCAGTGCCTTGCAGCCTAGGCG	17	33179448	R			NA	TRUE	HNF1B;HNF1B	NM_001165923;NM_000458	TSS1500;TSS1500	chr17:36105334-36105583	Island			NA	17:33177583-33179696	17:36104789-36105591	Unclassified	NA	36105335	36105458	NC_000017.10
cg24211826	44635326	TATCCAAAAACAACCCTATTAACCCRCTTTCCTTATAACAAAATAAACTC	NA		II			ATTTTTTGCTCAATTTTTTTTGTCAGTTGCTAAGTGCTAAATTACTGGCCAGGTAGGACG[CG]AGTCCACTTTGCCATAAGGAAAGCGGGTCAATAGGGCTGCCTCTGGATAGCATTACTTCA	37	22	30572326	ATCCAGAGGCAGCCCTATTGACCCGCTTTCCTTATGGCAAAGTGGACTCG	22	28902326	F			NA	NA	HORMAD2	NM_152510	3'UTR					NA				NA	30572326	30572449	NC_000022.10
cg06200607	44603412	TACCAAATATTAATTAACAATCCTCACAATAACTCTATAAAATAAATACC	NA		II			GAAACTTCTGATAGTTTTTAAGCTTTCCTGAGGCAGAGCTCATCTTTGAAATGAGGACCA[CG]GTACTTACCTCACAGAGCCATTGTGAGGATTGTCAATTAATACTTGGTAAGTGCTTGACC	37	2	29298362	CGGTACTTACCTCACAGAGCCATTGTGAGGATTGTCAATTAATACTTGGT	2	29151866	F	rs7583117		NA	NA	C2orf71	NM_001029883	TSS1500					TRUE				NA	29298362	29298485	NC_000002.11
cg08796240	69605441	AACACCATATTAAAACTATAATAATACTTCCCTAAAAACAAAATACAACA	66646442	GACGCCGTATTAAAACTATAATAATACTTCCCTAAAAACGAAATACGACG	I	T	Red	CGGCAGCGTGGCACCCCTGCCCACACCACCTTCCGTCTGGGGCTAAGCTCCAGTGCCTGA[CG]CCGCATCCCGTCTCCAGGGAAGCATCACCACAGTTCCAACACGGCGTCGGAGGCCCCGAG	37	16	70733832	CGCCGCATCCCGTCTCCAGGGAAGCATCACCACAGTTCCAACACGGCGTC	16	69291333	F			NA	NA	VAC14	NM_018052	Body					NA	16:69291216-69291489			NA	70733832	70733955	NC_000016.9
cg08198430	59647459	ACCAAAAAACTTTATACAAAAACTACRAATTTATACATCACTACAAATAC	NA		II			CAGGCAGGTCAGCCAGAGGGCTTTGTGCAGGGGCTGCGGATTTGTGCATCACTGCAGATA[CG]GGAAGGGGCAGGGCCCTGGCTGTCCGGACGTGTGTGAGCACATGTGGGCCCAGGCAGATC	37	14	24733757	CCAGAGGGCTTTGTGCAGGGGCTGCGGATTTGTGCATCACTGCAGATACG	14	23803597	R	rs41295310		NA	NA	TGM1	NM_000359	TSS1500					TRUE				NA	24733757	24733880	NC_000014.8
cg10969178	46764368	CCTACTACTAATACTCATCTTCCTACAACAACAAATTCATATTACCATCA	47664487	CCTACTACTAATACTCATCTTCCTACGACAACGAATTCGTATTACCATCG	I	C	Grn	TGTCCTCAACCCCATCTCCCTCCCAGGCAGGCCCTAACTTGCTGGCCTCCTTCAGGAGGG[CG]ATGGCAATACGAATCCGCTGCCGCAGGAAGATGAGCATCAGCAGCAGGATGGCTTCAAGC	37	6	31838402	CCTGCTGCTGATGCTCATCTTCCTGCGGCAGCGGATTCGTATTGCCATCG	6	31946381	F	rs644827		NA	NA	SLC44A4	NM_025257	Body					TRUE				NA	31838402	31838525	NC_000006.11
cg07838427	19763301	AAAACCTACATATACAAATAATAAAACAAAACACAACAAAACCACATACA	23615399	AAAACCTACATATACAAATAATAAAACGAAACGCGACGAAACCACATACG	I	C	Grn	ACAGATGCCCCTGTGTTGGGTGCTCTGGGAAGTGCCCGAGGCTGCCCGCCCTGCCCCCTG[CG]CATGTGGCCCCGCCGCGCCCCGCCCCATCACCTGTACATGCAGGTCTTCTTTAGGGAGCA	37	19	10665928	AAGACCTGCATGTACAGGTGATGGGGCGGGGCGCGGCGGGGCCACATGCG	19	10526928	F	rs77707749		NA	NA	KRI1	NM_023008	Body	chr19:10668267-10668582	N_Shelf			NA	19:10526738-10526951			TRUE	10665928	10666051	NC_000019.9
cg15958289	62804330	TACAACAAATCCTCAAAATCTTAATAAACAAATCAAAACTATATTAATCC	NA		II			AGGGAAGGGCTTGCAGCAGATCCTCAGGGTCTTGATGGACAAGTCAGAGCTGTGTTAGTC[CG]GGGCACATCAGCCTGCTCATCTGAGTTGCAGAGAGAAGGAACATATGCCTAGAGGGGCGC	37	11	126188994	GCAGCAGATCCTCAGGGTCTTGATGGACAAGTCAGAGCTGTGTTAGTCCG	11	125694204	R			NA	NA	DCPS	NM_014026	Body					TRUE		11:126188906-126189025	Promoter_Associated	TRUE	126188994	126189117	NC_000011.9
cg19445207	62667380	ATTCCCTTATATACACAAAACATCTAATATAAACACTTTTAAAACACRTC	NA		II			GAAAGGAGTTAGCCAGCTTGCTTTAGGCAGACAGTAAGGGAAGCGTCCCTGAAGAACCTA[CG]ACGTGCCCCAAAAGTGCTTACACCAGATGTTTTGTGCACATAAGGGAATTTGCACAGGGG	37	2	172287648	CGACGTGCCCCAAAAGTGCTTACACCAGATGTTTTGTGCACATAAGGGAA	2	171995894	F		rs78345641	NA	NA	METTL8	NM_024770	5'UTR	chr2:172290364-172291201	N_Shelf			NA				NA	172287648	172287771	NC_000002.11
cg26117023	62649388	AAAAAACCTATAACTTTCCCRTAAAATTACTTTACACACTCCCRAAAAAC	NA		II			CGCCGGGAGTTGGAGAGCCTGTGACTTTCCCGTGAAGTTGCTTTGCACACTCCCGGGAAG[CG]TCTGTAGTCTAGGGGTTCTGGTCCTGGGGAGACGGAGTGGCATCGTCCTTGGGAAACTTC	37	2	74782096	CGCTTCCCGGGAGTGTGCAAAGCAACTTCACGGGAAAGTCACAGGCTCTC	2	74635604	R			NA	TRUE	LOXL3;DOK1	NM_032603;NM_001381	TSS1500;Body	chr2:74781494-74782685	Island			NA	2:74634598-74636237			NA	74782096	74782219	NC_000002.11
cg16148454	64725334	ATATCCCCTTTACTCTTTAAAACTAAACTAATCRTTCTAAATCTAATAAC	NA		II			ACGGAAGAGTGGCTGGTCCCCAGAGCCACTTAGAGGTTCTGTCTTCTGGCTCCTGGCAGA[CG]TCACTAGATTCAGAACGACCAGCCCAGCCCCAAAGAGCAAAGGGGACATGCCGCTTTCTG	37	16	69385606	TGTCCCCTTTGCTCTTTGGGGCTGGGCTGGTCGTTCTGAATCTAGTGACG	16	67943107	F	rs76116020		NA	TRUE	TMED6	NM_144676	1stExon					NA				NA	69385606	69385729	NC_000016.9
cg13089599	48719355	AAAATATCTACATCCAAACAAATAACTCTCCATATAACCCTACACATCCA	44659420	AAAATATCTACGTCCAAACGAATAACTCTCCGTATAACCCTACACATCCG	I	C	Grn	GAGGCGGATCCCGTGGGCTGGGGCTGGGGTGCCGGTTCAGCATTTCTCTAACACACCCCG[CG]GATGTGCAGGGCCACACGGAGAGCCATCCGCCTGGACGTAGATATCCTGCAGACCTGTCA	37	11	70023060	AGGATATCTACGTCCAGGCGGATGGCTCTCCGTGTGGCCCTGCACATCCG	11	69700708	F			NA	NA	ANO1;ANO1	NM_018043;NR_030691	Body;Body	chr11:70023057-70023304	Island			NA	11:69700610-69701227	11:70023051-70024052	Unclassified	TRUE	70023060	70023183	NC_000011.9
cg00180559	60668373	CTATTCTAAATTACTCTACTAAAAAATCAAACACTCACATAAAAATCAAC	NA		II			GTATTAGGGTATTCTAAGATTAAGTTTATCTGGAACAGTGTAAATAAAAGCTTGCAGATG[CG]TTGATTTTTATGTGAGTGCTTGATTTCTTAGCAGAGTAATTTAGAATAGAAACTGGTTCA	37	1	233496768	TATTCTAAATTACTCTGCTAAGAAATCAAGCACTCACATAAAAATCAACG	1	231563391	F			NA	NA	KIAA1804	NM_032435	Body	chr1:233497707-233497917	N_Shore			NA				NA	233496768	233496891	NC_000001.10
cg21845794	72749437	AACTAATTATATAATTCTAAAAATTCTTTACTTTCCTTTCCTTCTCCCTC	NA		II			CAAGTTCAGACAACTGATTGTATGATTCTGGGAATTCTTTGCTTTCCTTTCCTTCTCCCT[CG]GCACCACCTCCTCTCCCCAGGCCTCCCTGTCGGGCATGGGGAGGAGGTTGGAGCTCAGCA	37	7	4802351	ACTGATTGTATGATTCTGGGAATTCTTTGCTTTCCTTTCCTTCTCCCTCG	7	4768877	R			NA	NA	FOXK1	NM_001037165	3'UTR	chr7:4802762-4803020	N_Shore			NA	7:4768877-4769132			NA	4802351	4802474	NC_000007.13
cg26819757	21656405	CCCTTTCTCACAAAAAAACTACAATCCAAAACCCCAATTATACACATACA	17677350	CCCTTTCTCACAAAAAAACTACGATCCAAAACCCCAATTATACGCATACG	I	A	Red	GAGCTGACTCCGTCCCTTCGCCCGAGCGGGCGTCGCGGGGAGGGAGGTGGTTCCTGCTTC[CG]CATGCGCACAACTGGGGTCTTGGATCGTAGCTCCTTTGTGAGAAAGGGACTGGCTCACCC	37	16	87681215	CGCATGCGCACAACTGGGGTCTTGGATCGTAGCTCCTTTGTGAGAAAGGG	16	86238716	F			NA	NA	JPH3	NM_020655	Body	chr16:87677885-87678660	S_Shelf			NA	16:86238674-86238860			TRUE	87681215	87681338	NC_000016.9
cg03782130	64754404	CCATAACAAACTCTAAAACAAAAATATAATAACACAACAATACAACCCCA	14692351	CCGTAACAAACTCTAAAACAAAAATATAATAACACAACAATACGACCCCG	I	A	Red	GAGAGTGACTAGGAGGTCAGAGAGGCAGCCGCCCACCCCACGCACTCCCTGCTTGTAAGC[CG]GGGCCGCATTGTTGTGTTACCACACTTCTGTTTTAGAGCCTGTTACGGTTTTGAGTTACA	37	12	132219020	CGGGGCCGCATTGTTGTGTTACCACACTTCTGTTTTAGAGCCTGTTACGG	12	130784973	F			NA	NA	SFRS8	NM_004592	Body	chr12:132219327-132219539	N_Shore			NA				NA	132219020	132219143	NC_000012.11
cg17005319	69677370	AATCATCCACAACTACAAAAAAAACCATAACCAATAAATAAATAACAACA	58643501	AATCATCCGCAACTACGAAAAAAACCGTAACCAATAAATAAATAACAACG	I	T	Red	GCTATGCGCCCAGATCATCCGCAGCTGCGGGAGGGGCCGTGGCCAGTGGGTGAGTGGCAG[CG]TCTGTGAGCAGCACAGAGCAGCACAGGAAACGACTCCAGCGCGGCCCCACGGCCCCTGCA	37	11	655579	CGCTGCCACTCACCCACTGGCCACGGCCCCTCCCGCAGCTGCGGATGATC	11	645579	R			NA	NA	DEAF1	NM_021008	Body					NA	11:645445-645659			NA	655579	655702	NC_000011.9
cg26795540	40720345	CTACCAAAACTATACTTTTTATTCAAAAAACTCTTTATAACCTCTACRAC	NA		II			GGCACTGAGAAGCCCAGGGTGGTGCAGTCAGCCTTGAGCCCACCTGGGGAGCCGGGGGGC[CG]TCGCAGAGGCCACAAAGAGCTTTCTGAACAAAAAGCACAGCTCTGGCAGCAGTGCAGATG	37	10	35082070	TGCCAGAGCTGTGCTTTTTGTTCAGAAAGCTCTTTGTGGCCTCTGCGACG	10	35122076	F			NA	NA	PARD3	NM_019619	Body					TRUE				NA	35082070	35082193	NC_000010.10
cg17957094	40686341	AAATAAATAAATACACTAACATTAAATACCTCAACCACATTCTAATAACC	NA		II			ACTTAATGAATAAATGAATGGATACACTGGCATTGAGTACCTCAGCCACATTCTGATAAC[CG]CTTTTTGCTTTATGTTTTATTCTATGTAGTTAAAGGAGAATTTAAGCAAGTTACAAGCCT	37	8	141976433	CGGTTATCAGAATGTGGCTGAGGTACTCAATGCCAGTGTATCCATTCATT	8	142045615	R			NA	NA	PTK2;PTK2	NM_153831;NM_005607	5'UTR;Body					TRUE				NA	141976433	141976556	NC_000008.10
cg17543218	31705422	ATACAATCCAATTTTACTATTAAAATACAATTCATTAATTCACCCATATC	NA		II			AAGCTATCTTTAACTTTCTTATTTGGGATATGAAGGCAGCTTTTCTTTTTTAGGTTTGTT[CG]ACATGGGTGAATCAATGAATTGCACTTCAACAGCAAAATTGGATTGTATTGATTGGTTGG	37	4	77508108	CGACATGGGTGAATCAATGAATTGCACTTCAACAGCAAAATTGGATTGTA	4	77727132	F			NA	NA	SHROOM3	NM_020859	Body	chr4:77507077-77507339	S_Shore		RDMR	NA				NA	77508108	77508231	NC_000004.11
cg13522118	15677430	TCATCACACTTATTATAAAATTTTATCATTTTAAAAACAACTATTAAACC	NA		II			TGTCTTACCCTTCATCACACTTATTGTAAGATTTTATCATTTTGAAAGCAGCTGTTAGGC[CG]GGTGCAGTGGCTGACGCCTGTAATCCGAGCACTTGGAAGGCTGAGGTGGGCATTGCTTGA	37	2	121050252	CGGCCTAACAGCTGCTTTCAAAATGATAAAATCTTACAATAAGTGTGATG	2	120766722	R			NA	NA	RALB	NM_002881	Body					TRUE				NA	121050252	121050375	NC_000002.11
cg26431815	32690478	CACCAAAATAAAAATCAAAACACACTAAAAAACAACACAACACATCAACA	65703508	CGCCAAAATAAAAATCGAAACGCACTAAAAAACGACACAACACATCAACG	I	T	Red	AATGGCAGAACACGCCAGGGTAAGGATCGGAGCGCACTGAGAAACGGCACAACACATCAG[CG]TTTGGATCAGAGCGCACTGAGAAACCGCACAACACACCAGGGTACAGATTGGAGTGCACT	37	8	668053	CGCTGATGTGTTGTGCCGTTTCTCAGTGCGCTCCGATCCTTACCCTGGCG	8	658053	R		rs34473427	NA	NA	ERICH1	NM_207332	Body	chr8:663998-664794	S_Shelf			NA	8:658020-658309			NA	668053	668176	NC_000008.10
cg06332339	49727486	CAAACAACTATAAAACAATACTCAAAAACACCATATCACCATAAACACCA	13804368	CAAACAACTATAAAACGATACTCGAAAACGCCGTATCACCGTAAACACCG	I	C	Grn	CAGAGTCCTCCAAGGTGAGCCGGGTTATTCTCAGCACACTCACGCCGTTTGACCCGTAGG[CG]GTGTTTACGGTGACACGGCGCTTCCGAGCACCGTCCCACAGCTGTCTGAAAGACTCTGCC	37	15	73889528	CAGACAGCTGTGGGACGGTGCTCGGAAGCGCCGTGTCACCGTAAACACCG	15	71676581	F			NA	NA	NPTN;NPTN;NPTN;NPTN	NM_012428;NM_001161364;NM_001161363;NM_017455	Body;Body;Body;Body					TRUE	15:71676563-71676690			NA	73889528	73889651	NC_000015.9
cg19883066	14697367	TCACCCTCTCAACCAACTTATAAATATCACTTAAAAATTTAAAAAAAATC	NA		II			TTGTGAGCTTTTCACCCTCTCAACCAGCTTATGAGTGTCACTTGGGGATTTGGAGAGAGT[CG]GAGGGAGGAAGGAAATCTTTTCTCTTTGTGTCTTCAGAGAGACTCAGGAGATTCTGCTTA	37	8	118896248	CACCCTCTCAACCAGCTTATGAGTGTCACTTGGGGATTTGGAGAGAGTCG	8	118965429	R			NA	NA	EXT1	NM_000127	Body					TRUE				NA	118896248	118896371	NC_000008.10
cg21013395	42753348	CTCTAAACAAAAACCACTAACAAATTAAAACAACACCAAAAAAACTCTAC	NA		II			ACAGGAGGAGGCTCTGAGCAAAGGCCACTGGCAAGTTAGGGCAACACCAAGAAGGCTCTG[CG]GAGAGACTCCCTGTGGGTTGGGGCCTGGCAGGAACGGTGCCTGTGGACTGTTTATGGTCT	37	17	73131789	CGCAGAGCCTTCTTGGTGTTGCCCTAACTTGCCAGTGGCCTTTGCTCAGA	17	70643384	R			NA	NA	HN1;HN1;HN1	NM_016185;NM_001002032;NM_001002033	3'UTR;3'UTR;3'UTR	chr17:73127196-73127995	S_Shelf			NA				NA	73131789	73131912	NC_000017.10
cg19526267	31779493	AAACCTCTTTCCAAAAACCAATCTACATTTCCTACCTTAACTAATTACCC	NA		II			GTCCCCACCTAATATAATTAAACAATCTTCTTTCTATTGTTCAGTAACATGGTGGTGGTA[CG]GGTAATTAGCTAAGGTAGGAAATGCAGACTGGCTCTTGGAAAGAGGTTTGGAATCTTTTT	37	5	108208768	CGGGTAATTAGCTAAGGTAGGAAATGCAGACTGGCTCTTGGAAAGAGGTT	5	108236667	F			NA	NA	FER	NM_005246	Body					NA		5:108208715-108208867	Unclassified_Cell_type_specific	NA	108208768	108208891	NC_000005.9
cg02634861	45763503	CAAACATATTCACACCTACAAAAAAATCCATATATTTACATATAAACCCA	41661436	CAAACATATTCGCACCTACGAAAAAATCCGTATATTTACGTATAAACCCG	I	C	Grn	TGTGCCTGCGAACAAGCATGTTCGCACCTGCGAGGGAGTCCGTGTGTTTGCGTGTGAGCC[CG]CTCCGGGGCCGATGGAGGGAGGGTGTCGGGAAAGCTGTGAGCCAGCGAAGTGGACGGGAA	37	1	10757954	CGGGCTCACACGCAAACACACGGACTCCCTCGCAGGTGCGAACATGCTTG	1	10680541	R			NA	NA	CASZ1;CASZ1	NM_001079843;NM_017766	5'UTR;5'UTR	chr1:10757891-10758252	Island			NA	1:10680503-10680839			NA	10757954	10758077	NC_000001.10
cg20803931	64768454	AAAAATATAACTATTTTACCCACATAAAAATACTTACAAAAACCAAAAAC	NA		II			ACCTCAGGTGATCCACCCACCTCAGCCTCCCAAAGTGCTGGGATTACACGCGTGAGCCAC[CG]CTCCTGGCCTTTGCAAGTATTTTTATGTGGGTAAAACAGTTATACCTTTCACTGAGCGGG	37	1	12497013	AAGGTATAACTGTTTTACCCACATAAAAATACTTGCAAAGGCCAGGAGCG	1	12419600	F			NA	NA	VPS13D;VPS13D	NM_015378;NM_018156	Body;Body					TRUE				NA	12497013	12497136	NC_000001.10
cg05351785	74741311	AAATATAAACTTCCAAACAAATCAACCAAAAAACTTTATACAAAAACTAC	NA		II			GACACACCAGTGGATATAAACTTCCAGGCAGGTCAGCCAGAGGGCTTTGTGCAGGGGCTG[CG]GATTTGTGCATCACTGCAGATACGGGAAGGGGCAGGGCCCTGGCTGTCCGGACGTGTGTG	37	14	24733733	CGCAGCCCCTGCACAAAGCCCTCTGGCTGACCTGCCTGGAAGTTTATATC	14	23803573	R			NA	NA	TGM1	NM_000359	TSS1500					TRUE				NA	24733733	24733856	NC_000014.8
cg21936454	25765402	AAACRCAAAATAATACCTAACTATAATTTCACTTTCTATCTCTAAATACC	NA		II			GCATCTGAAGACAGACTTCTATGAGTTCAATAGACACATGAAAAGCTGCTCGGCATCATC[CG]GCATCCAGAGACAGAAAGTGAAATCACAGCCAGGTATCACTTTGCGCCCCCAGGACGGCT	37	7	1983169	CGGCATCCAGAGACAGAAAGTGAAATCACAGCCAGGTATCACTTTGCGCC	7	1949695	F	rs3996333		NA	NA	MAD1L1;MAD1L1;MAD1L1	NM_003550;NM_001013837;NM_001013836	Body;Body;Body					TRUE	7:1949685-1950109			NA	1983169	1983292	NC_000007.13
cg03361585	14765502	CRCAAAATACCCACRTAATCCCTCTCRATACCCAAAATCTCRTTAAAAAC	NA		II			ACTGCAAGAAGCGCAAGGTGCCCACGTAGTCCCTCTCGGTGCCCAAGATCTCGTTGAGGA[CG]CAGAGGCGGAGGCGCAGCTGGCGCTCGGACTCCCGGGCGGCCGCGCACGGGCCGGGGCCG	37	20	47444241	GCAAGGTGCCCACGTAGTCCCTCTCGGTGCCCAAGATCTCGTTGAGGACG	20	46877648	R			NA	NA	PREX1	NM_020820	1stExon	chr20:47443734-47445181	Island		DMR	NA	20:46877101-46878588	20:47444065-47445053	Promoter_Associated	TRUE	47444241	47444364	NC_000020.10
cg20637223	39600496	RCCTACCTTCTCACTAATAACCACTAAAAAATAAAAACCCACCCAATACC	NA		II			ATGGGAGAGCAACCATAGGCAGCCAGATTCTGGAGGGAGCTGTCATGAGAAGGAAGAGAA[CG]GCACTGGGTGGGTCCCCACTTTTCAGTGGCCATTAGTGAGAAGGCAGGCGCCAGTGTTAC	37	8	141735573	CGGCACTGGGTGGGTCCCCACTTTTCAGTGGCCATTAGTGAGAAGGCAGG	8	141804755	F			NA	NA	PTK2;PTK2	NM_153831;NM_005607	Body;Body					TRUE		8:141735460-141735588	Unclassified_Cell_type_specific	NA	141735573	141735696	NC_000008.10
cg15247247	60760491	AAATAATCCATAACTCAACAACTCCTAACTTCCCAACAAACATCTATCCA	56804457	AAATAATCCGTAACTCGACAACTCCTAACTTCCCAACAAACATCTATCCG	I	A	Red	GGGAGGACAGACAGAAACGCAGCAAGGCACACACCAAGGCTGCCGGGGAGGCCCGGGCAC[CG]GACAGATGCCTGTTGGGAAGCCAGGAGCTGCCGAGCCACGGACCACCTAACAGCCTCTCC	37	7	4802535	AGGTGGTCCGTGGCTCGGCAGCTCCTGGCTTCCCAACAGGCATCTGTCCG	7	4769061	F			NA	NA	FOXK1	NM_001037165	3'UTR	chr7:4802762-4803020	N_Shore			NA	7:4768877-4769132			NA	4802535	4802658	NC_000007.13
cg06411879	53701460	ATATTTATTAACTTTCTACCRCCTACAAAAAACTAAACTAAATACATCTC	NA		II			CGATAATCACACTCAACAGGGGCCGGCAGAACTGTGCTGACCGTTCTGGGTGACTCGTCA[CG]AGATGCACCCAGCCCAGCCTCTTGCAGGCGGTAGAAAGTCAATAAATATTCACGAGAGGG	37	10	21456039	TATTTATTGACTTTCTACCGCCTGCAAGAGGCTGGGCTGGGTGCATCTCG	10	21496045	F	rs79209179		NA	NA	NEBL	NM_213569	Body					NA	10:21496026-21496076			NA	21456039	21456162	NC_000010.10
cg10720966	16761303	ATATCCAAACTAATAACCACCCTATTATATCTTCTAAAACTATCAACACC	NA		II			CTAGCTAGGAAGTATCCAGGCTGGTGGCCACCCTGTTGTGTCTTCTGAAGCTGTCAGCAC[CG]GTCGCTGGAAAGGCCCGCAGGCTGGGAAGAGTCTTTCTGAGCCTCTAGGGCTCCTGCCAG	37	7	101863862	TATCCAGGCTGGTGGCCACCCTGTTGTGTCTTCTGAAGCTGTCAGCACCG	7	101650582	R			NA	NA	CUX1;CUX1;CUX1	NM_181500;NM_181552;NM_001913	Body;Body;Body					TRUE				NA	101863862	101863985	NC_000007.13
cg14487292	41610455	AAACCCTAAATACATCCCAACCAACACAAATAATAAACCAAAAAAACCCA	29757457	AAACCCTAAATACGTCCCGACCGACGCAAATAATAAACCAAAAAAACCCG	I	C	Grn	AGCGAAGAGTAGAGACCCTGGATGCGTCCCGGCCGACGCAGGTGGTGGGCCAGGAGAGCC[CG]CAGGGCGGAAGAGAAACTGACCACTTAGGAAGGGGCGCCGAGGCCACGGGGGAGGTGAGG	37	17	36105517	CGGGCTCTCCTGGCCCACCACCTGCGTCGGCCGGGACGCATCCAGGGTCT	17	33179630	R		rs76340090	NA	NA	HNF1B;HNF1B	NM_001165923;NM_000458	TSS1500;TSS1500	chr17:36105334-36105583	Island			NA	17:33177583-33179696	17:36104789-36105591	Unclassified	NA	36105517	36105640	NC_000017.10
cg03545620	47680483	ACCTCTATCTATTAAATATAAATCCCCTCCTACTTCCCCTTATCAAATAC	NA		II			AGTCTCTGTCCACCTCTGTCTGTTAGATATGAGTCCCCTCCTGCTTCCCCTTGTCAGGTA[CG]TGTCTCCATCTGTTTTCTATTGGATATGAATTCCTCCTGCCTCTGCCTGTTGGGTGCGTG	37	1	26871525	CCTCTGTCTGTTAGATATGAGTCCCCTCCTGCTTCCCCTTGTCAGGTACG	1	26744112	R			NA	NA	RPS6KA1;RPS6KA1	NM_001006665;NM_002953	TSS1500;Body					NA				NA	26871525	26871648	NC_000001.10
cg10991454	13777333	CCAAAAAAAACTCTTCTACAAATAACCACAATACTTCACTTAAATTCTAC	NA		II			CTGAGGGAAGTGGTTCATGAACCGCTTAGCAGACCACTTGAACTAATAGGAGGAGGATGA[CG]CAGAACTCAAGTGAAGTACTGTGGTCATTTGCAGAAGAGTTTCTCCTGGGAGGAGGTCAG	37	2	30834674	CGCAGAACTCAAGTGAAGTACTGTGGTCATTTGCAGAAGAGTTTCTCCTG	2	30688178	F			NA	NA	LCLAT1;LCLAT1	NM_001002257;NM_182551	Body;Body					TRUE				NA	30834674	30834797	NC_000002.11
cg18736431	21714473	AAAAACAAACTAAAACTCRTAAACTAAACCRCCCAAATAATAAATTCTAC	NA		II			ATGCAAGCCTGGAAAGCAAGCTGGGACTCGTGAACTAAGCCGCCCAGATAGTGAGTTCTA[CG]GGGGAAGCCTTCAGGAAGCACACACGGGCCAGGTGAGCGAACTGCAATGACACGTCGCCA	37	2	240253264	AAAGCAAGCTGGGACTCGTGAACTAAGCCGCCCAGATAGTGAGTTCTACG	2	239918201	R			NA	NA	HDAC4	NM_006037	Body					NA	2:239918181-239918511			NA	240253264	240253387	NC_000002.11
cg14108894	33652456	TAAACACAAAACAAATAAAATTCAAACCCTACCATCATCCCTAAATCCCA	72729320	TAAACACAAAACAAATAAAATTCGAACCCTACCGTCGTCCCTAAATCCCG	I	A	Red	GCCCAGGAGACAAGATGGGTTGCATGGGTCACAGTAGCAGGAGGAGCCGAGCGGTGGGGC[CG]GGACTCAGGGACGACGGCAGGGCCCGAACTCCATCTGTCCTGTGTTCACGTACACAGTGC	37	7	2094628	TGAACACAGGACAGATGGAGTTCGGGCCCTGCCGTCGTCCCTGAGTCCCG	7	2061154	F	rs77636018		NA	NA	MAD1L1;MAD1L1;MAD1L1	NM_003550;NM_001013837;NM_001013836	Body;Body;Body					NA	7:2060876-2061338			NA	2094628	2094751	NC_000007.13
cg17775621	14722417	CTACRCAAAACTACATAACTAAACCRCTTTCCATTCTAAATAACAACAAC	NA		II			CAGCCAATCAGCTGCGCAGAGCTGCATAGCTGGACCGCTTTCCATTCTGAGTAGCAACAA[CG]TACTAATTTGATGCACACATGGATGCCTCGCGCACTCTGCAAATTCATCACCCGCATCTT	37	10	11206838	CGTTGTTGCTACTCAGAATGGAAAGCGGTCCAGCTATGCAGCTCTGCGCA	10	11246844	R			NA	NA	CUGBP2;CUGBP2;CUGBP2;CUGBP2	NM_001025076;NM_006561;NM_001025077;NM_001083591	TSS200;Body;Body;TSS200	chr10:11207178-11207980	N_Shore		CDMR	NA		10:11206660-11206898	Promoter_Associated	TRUE	11206838	11206961	NC_000010.10
cg15221831	60720459	AACAAAAATAAACCACAACACAAACCACAACATAATCTTACCATCAAACA	23704493	AACGAAAATAAACCGCAACACGAACCGCAACATAATCTTACCATCGAACG	I	T	Red	TGCTCCAGCGCCAGGACGAGCGGCTGCTGCTCAAGTCCCATAGCCGGACACTGACGCCCA[CG]CCCGATGGCAAGACCATGCTGCGGCCCGTGCTGCGGCTCACCTCCGCCATGACCCGCGAG	37	19	42408464	CGCCCGATGGCAAGACCATGCTGCGGCCCGTGCTGCGGCTCACCTCCGCC	19	47100304	F			NA	NA	ARHGEF1;ARHGEF1;ARHGEF1	NM_004706;NM_199002;NM_198977	Body;Body;Body	chr19:42408315-42408535	Island			NA	19:47100168-47100351			TRUE	42408464	42408587	NC_000019.9
cg26150462	59678471	CCATTCTAAATAACAACAACRTACTAATTTAATACACACATAAATACCTC	NA		II			TGGACCGCTTTCCATTCTGAGTAGCAACAACGTACTAATTTGATGCACACATGGATGCCT[CG]CGCACTCTGCAAATTCATCACCCGCATCTTGCATTAGTCATCTGACGGACTGCCAAGTGT	37	10	11206868	CATTCTGAGTAGCAACAACGTACTAATTTGATGCACACATGGATGCCTCG	10	11246874	R			NA	NA	CUGBP2;CUGBP2;CUGBP2;CUGBP2	NM_001025076;NM_006561;NM_001025077;NM_001083591	TSS200;Body;Body;TSS200	chr10:11207178-11207980	N_Shore		CDMR	NA		10:11206660-11206898	Promoter_Associated	TRUE	11206868	11206991	NC_000010.10
cg11288202	13683397	TTCCACAAATCCCTCACTTTCTTCCTCTTCTTTCAATAACAATAATAAAC	NA		II			TGGCTTTGAGAATAGGAATTCAACATTCAACTCTGGAGACAGAGTTCCTTGTGATGGGAG[CG]CCCATCACTGTCACTGAAAGAAGAGGAAGAAAGTGAGGGATCTGTGGAAGGCCGGGAAGG	37	6	52379899	CGCCCATCACTGTCACTGAAAGAAGAGGAAGAAAGTGAGGGATCTGTGGA	6	52487858	F			NA	NA	TRAM2	NM_012288	Body					TRUE				NA	52379899	52380022	NC_000006.11
cg27623451	24679510	AAAATAACTTAAAAAATAACACTCAAAAAACTAAAATATAACCACCACCC	NA		II			TACTGCGTTCTTTCCTTTTGTGTTTTTCTTTAGGTGATTGAAGATAGTACTGGAGTCCGC[CG]GGTGGTGGTCACACCCCAGTCTCCTGAGTGTTATCCCCCAAGCTACCCCTCAGCCATGTC	37	3	171965350	GGGTAGCTTGGGGGATAACACTCAGGAGACTGGGGTGTGACCACCACCCG	3	173448044	F			NA	NA	FNDC3B;FNDC3B	NM_001135095;NM_022763	Body;Body			low-CpG:173448044-173448053		NA				NA	171965350	171965473	NC_000003.11
cg02459569	14754450	AAAACAAACACCTAAACAATACAACTTCCTCATCCCCAAAATAAAATAAC	NA		II			GAGCATGGTCAAGGACAGACACCTGGGCAGTGCAACTTCCTCATCCCCAAGATGAGATAG[CG]CCTGTCCTCTTCCACTCCAAGCAGGGAGAGTGGAAGACTTGGGAAATGCAGATTAATGGG	37	1	150944634	GGACAGACACCTGGGCAGTGCAACTTCCTCATCCCCAAGATGAGATAGCG	1	149211258	R			NA	NA	LASS2;LASS2	NM_022075;NM_181746	5'UTR;5'UTR	chr1:150946496-150947950	N_Shore			TRUE		1:150944608-150944848	Promoter_Associated	NA	150944634	150944757	NC_000001.10
cg24228306	56641360	ATATAAAAAAACCTTAATAATCTTTCACCTATAAACRATCTTATTCCTAC	NA		II			AGGAATACATCATATAGAGAAACCTTAGTAATCTTTCACCTATGAACGGTCTTATTCCTA[CG]CTCATTTGTAAGACAGTTGTTAAGAGCTCAGAACCACATTTTCTATAGGAACATTTTAAA	37	2	172266678	TATAGAGAAACCTTAGTAATCTTTCACCTATGAACGGTCTTATTCCTACG	2	171974924	R			NA	NA	METTL8	NM_024770	5'UTR					TRUE				NA	172266678	172266801	NC_000002.11
cg07538160	66657427	AATAAAACAATTAACCTAACAATCTACCAACTACAAACAAATAAAAAAAC	NA		II			GTCATTCTCCTTTCTCACCTTCCTCTTGACCCCTGCTCTATTCCGTCCCAGGCTTGGTAT[CG]TTCTCTCACCTGCCTGTAGTTGGCAGACTGTCAGGTCAACTGCCCCACCCCTCCTCAGAC	37	6	30951394	CGTTCTCTCACCTGCCTGTAGTTGGCAGACTGTCAGGTCAACTGCCCCAC	6	31059373	F			NA	NA	MUC21	NM_001010909	TSS200					NA				NA	30951394	30951517	NC_000006.11
cg12448539	18725419	AAAAAAAATTTATCAAACTTTACCCTTATAAAACACATCCTACCRAATAC	NA		II			TTCCAGGTTCAGAGTGGGTAGAAAAGTAAACGTGAGTGGCAGCTATGAGAGACATAATGC[CG]CACCCGGTAGGATGTGTTCCATAAGGGCAAAGTTTGATAAATCTCCCTTGGACTCGGTAA	37	1	95364293	AGGGAGATTTATCAAACTTTGCCCTTATGGAACACATCCTACCGGGTGCG	1	95136881	F			NA	NA	CNN3	NM_001839	Body					TRUE				NA	95364293	95364416	NC_000001.10
cg08774902	55640401	AAAATTTCCTCCTATTCACAAAACAAATAATATCTAAATTTCCTAAATAC	NA		II			CAGCTGAAGAGATGCCCAGAAGGAAACAGAAAGCAGCAGCACTGGGCAGGGATATTGTGC[CG]CATTTAGGAAATCTAGATACCATTTGTTCTGTGAATAGGAGGAAACTTTTCAGGATTCAC	37	8	30375536	AAGTTTCCTCCTATTCACAGAACAAATGGTATCTAGATTTCCTAAATGCG	8	30495078	F			NA	NA	RBPMS;RBPMS;RBPMS;RBPMS	NM_001008712;NM_001008710;NM_001008711;NM_006867	Body;Body;Body;Body					TRUE				NA	30375536	30375659	NC_000008.10
cg04488647	60632337	ATACAAAACCTAAAAAAACAACCTTATCCTCTTACAAAAACAACAACRCC	NA		II			ACAGGCTGGCCATGCAGAGCCTGGAAGGACAGCCTTGTCCTCTTGCAGAAGCAGCAACGC[CG]CCTTCCGAGAGGCCCTGAGAGAGATTGAGAGGCGGCCGGCGTGCGGGGGCCTGCCCATGC	37	1	3389969	CGGCGTTGCTGCTTCTGCAAGAGGACAAGGCTGTCCTTCCAGGCTCTGCA	1	3379829	R			NA	NA	ARHGEF16	NM_014448	Body					NA	1:3379826-3379974			NA	3389969	3390092	NC_000001.10
cg08190615	61703466	TTAATTCATTCAACAAATATTTACTAAATACCTACTAAAACTCAAACACC	NA		II			AACCCTATGCATTAATTCATTCAACAAATATTTACTGAGTGCCTACTAGAACTCAGGCAC[CG]TCCAAAGCCCTGGGAACATAACAGTAAACAAAAACCAAATGCTTATTATGGTCAAGTGGT	37	11	116760808	CGGTGCCTGAGTTCTAGTAGGCACTCAGTAAATATTTGTTGAATGAATTA	11	116266018	R			NA	NA	SIK3	NM_025164	Body					TRUE				NA	116760808	116760931	NC_000011.9
cg09470758	13656365	AAAAAAAACTACTTCACTATTACCACAAAAATAATAAACCAATTCTATCC	NA		II			GCTTGTTCAGGGAAGGAGGCTGCTTCACTGTTGCCACAGGGGTGGTGAACCAGTTCTGTC[CG]CTTCACTCCCTGGTGTTCGCAAGGCAGTTTTCGGAATCAGAAACTCTAGAGGAATTTGAG	37	7	30341585	CGGACAGAACTGGTTCACCACCCCTGTGGCAACAGTGAAGCAGCCTCCTT	7	30308110	R			NA	NA	ZNRF2	NM_147128	Body					TRUE				NA	30341585	30341708	NC_000007.13
cg21922731	46663348	ATCCAATCCTAAAAACTTAAAAAAACTTCTTTACAAACCAAACAACAATC	NA		II			GGAGGTGTTATAAGAGCAATGCAGAGGTTGGAGTGGGCAGCAGTTGGGGCAGGAGGAAGC[CG]ACTGCTGCCTGGTCTGCAAAGAAGTCCTTTCAAGTCTCTAGGACTGGACTCTTCCTAAGC	37	12	57157130	TCCAGTCCTAGAGACTTGAAAGGACTTCTTTGCAGACCAGGCAGCAGTCG	12	55443397	F			NA	TRUE	HSD17B6;HSD17B6	NM_003725;NM_003725	5'UTR;1stExon					NA		12:57156898-57157514	Unclassified_Cell_type_specific	NA	57157130	57157253	NC_000012.11
cg20197694	44644486	ACCATATATAAACTCACATAACACAATCTTTCATATTTAACATAAAATCA	18767349	ACCGTATATAAACTCACGTAACGCGATCTTTCGTATTTAACATAAAATCG	I	C	Grn	TATGATTCGGCCACAAAAAGGACCGCAGCTTTGACATGCCGGGGCGTGGGGGATGCTCAG[CG]ACTTCATGCCAAACACGAAAGATCGCGTTACGTGAGTCCACACACGGTTGCCCTTGGTGC	37	11	70440363	ACCGTGTGTGGACTCACGTAACGCGATCTTTCGTGTTTGGCATGAAGTCG	11	70118011	F	rs73523823		NA	NA	SHANK2;SHANK2	NM_012309;NM_133266	Body;Body					NA	11:70117974-70118044			NA	70440363	70440486	NC_000011.9
cg24083274	44782412	AATAATCTACTACCCACCTAATTTTACCTTATTATCAATCACTACTTACC	NA		II			AAGGCTACATCTCCCTAATCCTTTGATAATAATTTAGCCTCCTGGGAGGGCCCCAAGCTG[CG]GTAAGTAGTGACTGACAATAAGGCAAAATTAGGTGGGCAGCAGACCATTAGGATAGAAAA	37	7	121977191	ATGGTCTGCTGCCCACCTAATTTTGCCTTATTGTCAGTCACTACTTACCG	7	121764427	F			NA	NA	CADPS2;CADPS2;CADPS2	NM_001009571;NM_001167940;NM_017954	Body;Body;Body					TRUE				NA	121977191	121977314	NC_000007.13
cg23037777	41637300	AATAAAAATACAAATAACTACCCTCACRACAAATCCAAACTTTATAACTC	NA		II			AAGTAAAGAAAAATGAAGATGCAAATGACTGCCCTCACGACAAGTCCAGACTTTGTGGCT[CG]AAGCTGGCTCATATCTTGAGCTCCAGGTGCATTCTTATTACCATAATTTAAGTATTTTTT	37	20	55072651	CGAGCCACAAAGTCTGGACTTGTCGTGAGGGCAGTCATTTGCATCTTCAT	20	54506058	R			NA	NA	C20orf43;GCNT7	NM_016407;NM_080615	Body;Body					NA		20:55072460-55072652	Gene_Associated_Cell_type_specific	NA	55072651	55072774	NC_000020.10
cg07112556	34615356	CAACAAAAAAACCCTCCCTATTAAACTCCTAACTAAACTATACRTTATTC	NA		II			AGACTCCAACCACACACATCAGTTAAGCTGCCAACACTGTTTCCTCCCCATTCTGCTCTG[CG]AACAACGCACAGTCCAGCCAGGAGCTCAACAGGGAGGGTTTTCTTGTTGTGTCATGGCTG	37	10	105642168	AACAAGAAAACCCTCCCTGTTGAGCTCCTGGCTGGACTGTGCGTTGTTCG	10	105632158	F			NA	NA	OBFC1	NM_024928	3'UTR					NA				NA	105642168	105642291	NC_000010.10
cg26807301	38633368	TCTTCTAACAAAAACTAAAACRACAATCCAACAAAAATCACAAACCTAAC	NA		II			GAGTTCTCTGGTCTTCTGGCAGGGGCTGAGACGGCAGTCCAGCAAGGGTCACAGGCCTGA[CG]GTATGACCTCTTCCCCTTCCCACCGCAGGTGCGGTTCTCCCGGCCGGAGTCAGAGCAGGC	37	16	22326380	CTTCTGGCAGGGGCTGAGACGGCAGTCCAGCAAGGGTCACAGGCCTGACG	16	22233881	R			NA	NA	POLR3E	NM_018119	Body					NA	16:22233704-22234045			NA	22326380	22326503	NC_000016.9
cg18771553	30745384	AATACCAACCTATCCCCCCAAATCATAAACAAAAACAAACTATTAAAAAC	NA		II			GGTGGTGATGGACAGGGGCAGCACCACCAGGTCCTGGCCGGGCTCTCGCACCTGGCGTCC[CG]CCTTCAACAGCCTGCCCTTGTTCATGATCTGGGGGGACAGGCTGGCATCAGGCTGGGGAG	37	19	6710827	ATGCCAGCCTGTCCCCCCAGATCATGAACAAGGGCAGGCTGTTGAAGGCG	19	6661827	F			NA	NA	C3	NM_000064	Body	chr19:6710625-6710828	Island			TRUE	19:6661685-6662093	19:6710633-6711103	Unclassified_Cell_type_specific	NA	6710827	6710950	NC_000019.9
cg18720506	24619482	TATTAAAAATCATATTCCCCTCCATAAACCTATCACTAAAACCAAAAAAC	NA		II			TCTGATTGGCCTGTTGGAGGTCATGTTCCCCTCCATGGGCCTATCACTGAAGCCAGGGGG[CG]GGTTCTACAATGGGCTCAATGTGGGTCACAGAAGAAAGGAGAGGGAAGAGGTATCAGGAA	37	4	146830746	CGCCCCCTGGCTTCAGTGATAGGCCCATGGAGGGGAACATGACCTCCAAC	4	147050196	R			NA	NA	ZNF827	NM_178835	Body					TRUE				NA	146830746	146830869	NC_000004.11
cg04345366	27642315	CTCAAAACCRTAACAAACTCTAAAACAAAAATATAATAACACAACAATAC	NA		II			GACTAGGAGGTCAGAGAGGCAGCCGCCCACCCCACGCACTCCCTGCTTGTAAGCCGGGGC[CG]CATTGTTGTGTTACCACACTTCTGTTTTAGAGCCTGTTACGGTTTTGAGTTACACAGACA	37	12	132219026	TCAAAACCGTAACAGGCTCTAAAACAGAAGTGTGGTAACACAACAATGCG	12	130784979	F			NA	NA	SFRS8	NM_004592	Body	chr12:132219327-132219539	N_Shore			NA	12:130784979-130785775			NA	132219026	132219149	NC_000012.11
cg08621277	53665348	AACCATATACCTCATTAAAAAACCACTTAACCACRTACCTAATTAAAAAC	NA		II			GAGAGCCACTTGGCCATGTACCTCATTGGAGAGCCACTTGGCCACGTGCCTAATTAGAAG[CG]CACATTCTTTGATCCAGCAGATCCACTTCTGGAAATACTGGCATATTTTGTAATAGCAAA	37	11	68271518	GCCATGTACCTCATTGGAGAGCCACTTGGCCACGTGCCTAATTAGAAGCG	11	68028094	R			NA	NA	SAPS3;SAPS3;SAPS3;SAPS3;SAPS3;SAPS3	NM_001164161;NM_001164163;NM_001164160;NM_001164164;NM_001164162;NM_018312	5'UTR;5'UTR;5'UTR;5'UTR;5'UTR;5'UTR					TRUE				NA	68271518	68271641	NC_000011.9
cg13387113	15694328	CTTTTTATAACATTATAACATATTTATTCAACAAATACCTACTACATACA	33786301	CTTTTTATAACATTATAACGTATTTATTCAACAAATACCTACTACGTACG	I	A	Red	TTTCTGTTCTTTCTTTTTGTGGCATTGTGGCGTATTTATTCAACAGGTGCCTACTGCGTG[CG]GGCCTGTTGCAGGAGCTGGGATGTGGCGGGCAAGGGCCCTGCTCTCCGGAACAGGCGTTC	37	17	74696737	CTTTTTGTGGCATTGTGGCGTATTTATTCAACAGGTGCCTACTGCGTGCG	17	72208332	R			NA	NA	MXRA7;MXRA7;MXRA7	NM_001008528;NM_001008529;NM_198530	Body;Body;Body					TRUE	17:72208302-72208513			TRUE	74696737	74696860	NC_000017.10
cg14769121	26625392	AAACCAACTAAACTTCCCTCTAAATACCACTACRCTTTATCAAAACATCC	NA		II			CATCCAGGGCAGGGCCAACTAAACTTCCCTCTGAATGCCACTGCGCTTTATCAAGACATC[CG]TCATCATACAAAAATTTAACTTACTTACAGACACTTCTCACCTACTTGGAGTGGTTTTTC	37	7	98722470	CGGATGTCTTGATAAAGCGCAGTGGCATTCAGAGGGAAGTTTAGTTGGCC	7	98560406	R			NA	NA	SMURF1;SMURF1	NM_020429;NM_181349	Body;Body					TRUE				NA	98722470	98722593	NC_000007.13
cg25634000	54680506	AAACAAACACCTCCAAAAACTAATAAACRAACTAACRACCAAAATATTCC	NA		II			GGCTCACCGCGCGTCAGGGCCCGCAGCTGCTCCTGCAGAGTGATGGAGGCGTTGTAGGTC[CG]GAACACCTTGGCCGTCAGCCCGTCCATCAGCTCCTGGAGGTGCTTGTTCAGGCTGGTCGT	37	8	144399946	AACAAGCACCTCCAGGAGCTGATGGACGGGCTGACGGCCAAGGTGTTCCG	8	144471321	F			NA	NA	TOP1MT	NM_052963	Body	chr8:144399824-144400214	Island			NA	8:144471237-144471857			TRUE	144399946	144400069	NC_000008.10
cg07417666	26607307	ACCTTACCACCATCTTCAAAAACAACAACAATAAATCAAATCATCACATC	NA		II			GCCCAACCTAATCACAAGAAAACATTGGAAAAGGGAGGAAAAGAGTGGATCAGACCGATG[CG]ATGTGATGATTTGACCCACTGTTGCTGTCTTTGAAGATGGTGGCAAGGCCTTGGAGCTAA	37	12	94197684	CCTTGCCACCATCTTCAAAGACAGCAACAGTGGGTCAAATCATCACATCG	12	92721815	F	rs11107195		NA	NA	CRADD	NM_003805	Body					TRUE				NA	94197684	94197807	NC_000012.11
cg18383680	27693475	TCTTCTCTACAAATACACTTACTAAAAAACCAATTAACTACTAAAACTAC	NA		II			CTGCCGCTGCCTCTTCTCTGCAGGTACACTTGCTGAAGGACCAGTTGGCTGCTGAGGCTG[CG]GCGCGGCTGGAGGCCCAGGCTCGCGTGCATCAGCTTTTGCTGCAGAACAAGGACATGCTC	37	1	162335231	CTTCTCTGCAGGTACACTTGCTGAAGGACCAGTTGGCTGCTGAGGCTGCG	1	160601855	R			TRUE	NA	NOS1AP;NOS1AP;NOS1AP	NM_014697;NM_001126060;NM_001164757	Body;1stExon;Body	chr1:162336876-162337321	N_Shore			NA				NA	162335231	162335354	NC_000001.10
cg11640015	13674486	CRTATTAACRATACTTAAAACCATCCTACTACTAATACTCATCTTCCTAC	NA		II			CAGGCAGGCCCTAACTTGCTGGCCTCCTTCAGGAGGGCGATGGCAATACGAATCCGCTGC[CG]CAGGAAGATGAGCATCAGCAGCAGGATGGCTTCAAGCACCGCCAACACGATCACTGCAGA	37	6	31838425	GTGTTGGCGGTGCTTGAAGCCATCCTGCTGCTGATGCTCATCTTCCTGCG	6	31946404	F	rs644827		NA	NA	SLC44A4	NM_025257	Body					TRUE				NA	31838425	31838548	NC_000006.11
cg02328660	23627334	TCAACTTCTACAACATACACTATTAATAAACCTCATTAAAACAATAAACA	20731502	TCAACTTCTACAACGTACGCTATTAATAAACCTCGTTAAAACAATAAACG	I	A	Red	GGTCGAGGACATCAGTGACATCCTGGAGGAGCACGCTGAGAAGCACTTCCACCCCTACAT[CG]CCTACTGCTCCAACGAGGTCTACCAACAGCGCACGCTGCAGAAGCTGATGTGAGTGGGCG	37	1	3389744	CGCCTACTGCTCCAACGAGGTCTACCAACAGCGCACGCTGCAGAAGCTGA	1	3379604	F	rs41315284		NA	NA	ARHGEF16	NM_014448	Body					TRUE	1:3379604-3379665			NA	3389744	3389867	NC_000001.10
cg08379517	17635434	ATCTCTAAACATATTAAAAAACAATTTCCCRCTTTTTCTTCAAAATCTCC	NA		II			CTCTTTTCGGCCTCTGTCCTTCACATCGCCAAACTCCAAGAAATGGTCAAAGGCTTTGAA[CG]GAGACCTTGAAGAAAAAGCGGGAAACTGCTTTTCAACATGTCCAGAGATGCTCATTCTTG	37	19	18509505	CGGAGACCTTGAAGAAAAAGCGGGAAACTGCTTTTCAACATGTCCAGAGA	19	18370505	F	rs12462812		NA	TRUE	LRRC25	NM_145256	TSS1500					NA				NA	18509505	18509628	NC_000019.9
cg04778236	63712507	CCACAACACCTAAATCTACAATCTAAACCACCTATACTATAATATAACCA	19719486	CCGCAACACCTAAATCTACGATCTAAACCGCCTATACTATAATATAACCG	I	A	Red	TGGGGAGGGTCCCCGCAGCACCTGGGTCTGCGGTCTGAGCCGCCTGTGCTGTGATGTGGC[CG]GCCTTCCCTGCCACCGAGGGGCGTGGGATGCACCCGTCCCCTGCTCGCCCCTCTGCCTGC	37	1	9400739	CGGCCACATCACAGCACAGGCGGCTCAGACCGCAGACCCAGGTGCTGCGG	1	9323326	R			NA	NA	SPSB1	NM_025106	5'UTR					NA	1:9323235-9323374			NA	9400739	9400862	NC_000001.10
cg11416243	38630379	AAAACCAAAACAAAACAAAAACACAAAAACTCAATCCAAACACATAATCA	65777302	AAAACCGAAACAAAACGAAAACGCAAAAACTCGATCCAAACGCGTAATCG	I	C	Grn	AGGCGGGAGAGAGGGACCGAGGCAGGGCGGGAGCGCAGAGGCTCGGTCCAGGCGCGTGAT[CG]CTCCCGGGAGGTCACTTTCTAGGCAGCCCAGCCTGTGCTTGGGCGGGGTGGTTGCTTCTC	37	10	11207907	GGGACCGAGGCAGGGCGGGAGCGCAGAGGCTCGGTCCAGGCGCGTGATCG	10	11247913	R			NA	NA	CUGBP2;CUGBP2;CUGBP2;CUGBP2	NM_001025076;NM_006561;NM_001025077;NM_001083591	Body;Body;Body;Body	chr10:11207178-11207980	Island			NA	10:11247006-11247920	10:11207728-11208443	Promoter_Associated	TRUE	11207907	11208030	NC_000010.10
cg18368125	28637456	ACACATAAATATTCATCATAAAACTACCATAATACTCCCATATTTAACTC	NA		II			ATTTCAGGGCCACACATAGATATTCATCATAGAACTGCCATGATACTCCCATGTTTGGCT[CG]CAGGAGGAAATTTTGCTTTCACCTCAAAAACTCAGTGGCTTACCAAACCTACTTCATGGG	37	16	69385827	CACATAGATATTCATCATAGAACTGCCATGATACTCCCATGTTTGGCTCG	16	67943328	R			NA	TRUE	TMED6	NM_144676	TSS200					NA				NA	69385827	69385950	NC_000016.9
cg09853371	47684418	ACCTTATTAAAATTATACTCCAAAATTTCCACCTAATCCTCTATAAAACC	NA		II			GGTGCTTGTCGACCTTGTTGAAGTTGTACTCCAGGATTTCCACCTGGTCCTCTGTGGGGC[CG]CTCGCGGTCTCCGCCGACATGGTCCCTGCGCGCTGCGGGGCAGGGAGAAGCGGCGGCGGT	37	4	57522145	CGGCCCCACAGAGGACCAGGTGGAAATCCTGGAGTACAACTTCAACAAGG	4	57216902	R	rs11555052		NA	NA	HOPX;HOPX;HOPX;HOPX;HOPX	NM_139212;NM_139211;NM_032495;NM_001145460;NM_001145459	Body;Body;Body;Body;Body	chr4:57521621-57522703	Island		DMR	NA	4:57216168-57217447	4:57521411-57523249	Unclassified	TRUE	57522145	57522268	NC_000004.11
cg16260888	49792505	TAAATAAATCACRCCRCTATAAAACRAAACTAATCCCTAACAAAAAAAAC	NA		II			GAGCAGAAACCTGAATAAGTCACGCCGCTATGGGGCGGGGCTGGTCCCTGGCAGAGGAAG[CG]CGGTGCAAAGGTCCTGAGACGAGCACGCTGCCTGCCGTGTGACACAGTAGCTGGGAGGTC	37	12	110026822	GAATAAGTCACGCCGCTATGGGGCGGGGCTGGTCCCTGGCAGAGGAAGCG	12	108511205	R		rs76313870	NA	NA	MVK;MVK	NM_000431;NM_001114185	Body;Body					NA	12:108511104-108511208			NA	110026822	110026945	NC_000012.11
cg10842126	64774465	TAATCAACAACTTAACAAACTAATCRAAATAAAACTCCRAATCCTTCACC	NA		II			AAAGTGGATTCTACCACCCTGGAGGGAGGGAGATGTTAGCCAGCTTCTGAGACGCAGGAA[CG]GTGAAGGATTCGGAGTTCTACCCCGACCAGCTTGTTAAGCTGTTGATCAGTTACAAGTGT	37	10	74714745	CGGTGAAGGATTCGGAGTTCTACCCCGACCAGCTTGTTAAGCTGTTGATC	10	74384751	F	rs7922740	rs61865779	NA	NA	PLA2G12B	NM_032562	TSS1500					NA				NA	74714745	74714868	NC_000010.10
cg17094593	67723509	ACAAAAAATAAAACACAAAAAATATAACAACACCTACACCCCCAACCACA	65779370	ACGAAAAATAAAACACAAAAAATATAACAACGCCTACACCCCCAACCACG	I	A	Red	CGGCCGCTCCTCTCACACGCCTGGGCCTATCTCTGGTTTCCTGCAGGGAGAGGGAAAGCC[CG]TGGCTGGGGGTGCAGGCGCTGTTACATCCTCTGTGTCTTATTCTCCGTTTAAAATCTGGT	37	17	693243	ACGGAGAATAAGACACAGAGGATGTAACAGCGCCTGCACCCCCAGCCACG	17	639993	F			NA	NA	RNMTL1	NM_018146	Body					NA	17:639875-640075			NA	693243	693366	NC_000017.10
cg15335334	14664499	CAACTCCTTTCTACCCTTATATAATATCATTTTAAAAATACTCAAAACAC	NA		II			GGTCCAGTCTCTTCCCCGTCCACCCCAAGTCTGACTTCTCTCAGGAGGGACTCATGAACA[CG]TGCCCTGAGCACCCCCAAAATGACATCACACAAGGGCAGAAAGGAGCTGAAGGGGGAACG	37	17	73642547	CGTGCCCTGAGCACCCCCAAAATGACATCACACAAGGGCAGAAAGGAGCT	17	71154142	F			NA	NA	RECQL5;LOC100130933	NM_004259;NM_001162997	Body;TSS200					NA				TRUE	73642547	73642670	NC_000017.10
cg27009392	70600303	AAACCAAAAAACAAAACCTCTAAATAACTCTAAAAACCAACCACTCTTCC	NA		II			CAAAAGCATTCCGTGCCTCCTGGAGGTATCATGATGGCAAAGTCATATCGATCAGCTCCA[CG]GAAGAGTGGCTGGTCCCCAGAGCCACTTAGAGGTTCTGTCTTCTGGCTCCTGGCAGACGT	37	16	69385547	CGGAAGAGTGGCTGGTCCCCAGAGCCACTTAGAGGTTCTGTCTTCTGGCT	16	67943048	F	rs78126467		NA	NA	TMED6	NM_144676	1stExon					NA				NA	69385547	69385670	NC_000016.9
cg08327518	21621324	ATTAAATAAAATAATTAAAATAAAATCCTCAACTCAATACCTAACATATC	NA		II			TTGTTGTGGGGATTAAATGAAGTAATTGAAATGAAATCCTCAGCTCAGTGCCTGACATAT[CG]TAAGTGCTCAAAGTTAGATATGGACATCTTATTACCTCCTTATAAAATAAAAGCAATGTG	37	2	98966779	TTAAATGAAGTAATTGAAATGAAATCCTCAGCTCAGTGCCTGACATATCG	2	98333211	R			NA	NA	CNGA3;CNGA3	NM_001298;NM_001079878	5'UTR;5'UTR	chr2:98962873-98964187	S_Shelf			NA				NA	98966779	98966902	NC_000002.11
cg05800082	56801443	CCATACCACATAACTATTACTCRCAATACATAAACAATACCAAAAAATTC	NA		II			TTCATACACTTCCATGCCACATAGCTATTACTCGCAATACATAGACAATGCCAAAAAATT[CG]CATGAAGAAACATGAAGGCATTTATCCAACCAGCCTCCTAAATATTTTCCTACCTCCAAT	37	6	56508429	CATGCCACATAGCTATTACTCGCAATACATAGACAATGCCAAAAAATTCG	6	56616388	R			NA	NA	DST;DST;DST;DST;DST;DST;DST	NM_020388;NM_001144770;NM_183380;NM_001723;NM_001144771;NM_015548;NM_001144769	TSS1500;Body;Body;TSS1500;Body;TSS1500;Body					NA				NA	56508429	56508552	NC_000006.11
cg05128003	67717453	TACAAAAACTAATAAATAATAAAATCTCCAAAACAAAACCCCCACACCCA	50697496	TACGAAAACTAATAAATAATAAAATCTCCAAAACAAAACCCCCGCACCCG	I	A	Red	CCAGAAACCAGATGCGGAGGCTGATGAATAATGGAGTCTCCAAGGCAGGACCCCCGCACC[CG]GCTGTTCTCCCTCAGTATCACCTCCCCCAGCCCCAGAAAAGCAGATGGGAAACCAGGGAT	37	1	6548963	CGGGTGCGGGGGTCCTGCCTTGGAGACTCCATTATTCATCAGCCTCCGCA	1	6471550	R			NA	NA	PLEKHG5;PLEKHG5;PLEKHG5;PLEKHG5	NM_020631;NM_198681;NM_001042664;NM_001042663	5'UTR;Body;5'UTR;Body	chr1:6550083-6551115	N_Shore			NA				NA	6548963	6549086	NC_000001.10
cg04926361	55796437	AAAAAAATTCTAAAACTTTAAAAACCACACAACCTTCAACACACTCACCA	11659433	AAAAAAATTCTAAAACTTTAAAAACCGCACAACCTTCAACGCGCTCACCG	I	C	Grn	GACTCGCGCTACCTTTTGTGCACTCGCGCCTCGAGATAGCCCCTCACTGACGCCTGGACG[CG]GTGAGCGCGCTGAAGGCTGTGCGGCCTCTAAAGTCTCAGAATTCCTCCCTGCGGCCTCAA	37	14	36982447	GGAGGAATTCTGAGACTTTAGAGGCCGCACAGCCTTCAGCGCGCTCACCG	14	36052198	F			NA	NA	SFTA3;SFTA3	NM_001101341;NM_001101341	5'UTR;1stExon	chr14:36983440-36983738	N_Shore			NA	14:36052126-36052565			NA	36982447	36982570	NC_000014.8
cg01943337	44612494	ATATTTTCAAATCTAAAATTCAACACTCRACCAAACAATAAACCAAATAC	NA		II			AGCAACCAACAATGTTTTCAAGTCTAGAGTTCAACACTCGGCCAAACAGTGAACCAAATA[CG]AAAGCAAATAAACACATTTTGCAAAGTTTCATAAAATGTTTACTTCCCAGCTATCTACTC	37	7	35042742	TGTTTTCAAGTCTAGAGTTCAACACTCGGCCAAACAGTGAACCAAATACG	7	35009267	R		rs167893	TRUE	NA	DPY19L1	NM_015283	Body					NA				NA	35042742	35042865	NC_000007.13
cg06520450	56607466	ACATAATTTAAAATTTCCTAATATATACCCAACTATAAACATAAAAAAAC	NA		II			CATTGGAGTGGAGGAGTCCAGGTGGAAGTTGATGGATTGGACAGGTAAAGAGAAGAGTCC[CG]CCTCCTCATGCCTATAGTTGGGTATATATTAGGAAACCTTAAATTATGTACAGAGAGAGA	37	3	189507396	CGCCTCCTCATGCCTATAGTTGGGTATATATTAGGAAACCTTAAATTATG	3	190990090	F			NA	NA	TP63;TP63;TP63;TP63;TP63;TP63	NM_001114982;NM_001114979;NM_001114980;NM_001114981;NM_001114978;NM_003722	TSS200;Body;TSS200;TSS200;Body;Body					NA				NA	189507396	189507519	NC_000003.11
cg15441535	10612406	AAAAAAATAACATTAAATATCTCTCTATACCCTAACCCACRTTATCCCCC	NA		II			CCGAAGCCGCTTTGTTCTCCAGATGTGAATAGCTCCACTATACCAGCCTCGTCTTCCTTC[CG]GGGGACAACGTGGGTCAGGGCACAGAGAGATATTTAATGTCACCCTCTTGGGGCTTTCAT	37	18	72201775	CGGGGGACAACGTGGGTCAGGGCACAGAGAGATATTTAATGTCACCCTCT	18	70352755	F			NA	NA	CNDP1;CNDP1	NM_032649;NM_032649	1stExon;5'UTR			low-CpG:70352660-70352818		NA				NA	72201775	72201898	NC_000018.9
cg25521254	51658475	TTAATATAATACCCAATATCCAAAACATAAAAATAACAAAAAAAATCTCA	18721440	TTAATATAATACCCAATATCCAAAACATAAAAATAACGAAAAAAATCTCG	I	C	Grn	GGTAGGAAATACTTGGTGTGGTGCCCAGTATCCAGGACATGAGGATGACGGGAGGAGTCT[CG]CCTTTCCCCTTTCCCTTCTCCCCTCCAGGCAGAGGGGTCAGCCTCGGCCGCTCCTCTCAC	37	17	693137	TTGGTGTGGTGCCCAGTATCCAGGACATGAGGATGACGGGAGGAGTCTCG	17	639887	R			NA	NA	RNMTL1	NM_018146	Body					NA	17:639875-640075			NA	693137	693260	NC_000017.10
cg21176488	21625386	AAAATATTACATTTTCATAACACTCAAAACAAAATTTATTTAAAACTAAC	NA		II			ATACCTCATCATTTTTTTAGAAGATGATGTGTTTGTGTCATGCGTAATAAGCATAATCAA[CG]TTAGCTTTAAATAAATTTTGTTTTGAGTGCCATGAAAATGTAACATTTTCAGAGTGGAAA	37	3	188251742	AAATGTTACATTTTCATGGCACTCAAAACAAAATTTATTTAAAGCTAACG	3	189734436	F			NA	NA	LPP;LPP;LPP	NM_005578;NM_001167671;NM_001167672	Body;Body;Body					TRUE				NA	188251742	188251865	NC_000003.11
cg05267427	24615438	ACCTCTCACATCTTCAAAACTCCAAATCCACAATCTAAAATAAATACACA	66623440	ACCTCTCGCGTCTTCAAAACTCCAAATCCACAATCTAAAATAAATACACG	I	A	Red	TGAAACTAAGAGACCTCTCGCGTCTTCAAGGCTCCAAGTCCACAGTCTGAGGTAAATGCA[CG]GCCGGCAATGGGCTTCACAGGACAGAGACTCGGAGATTACAGTTATCGAAACACGGATGT	37	4	146831054	ACCTCTCGCGTCTTCAAGGCTCCAAGTCCACAGTCTGAGGTAAATGCACG	4	147050504	R			NA	NA	ZNF827	NM_178835	Body					TRUE				NA	146831054	146831177	NC_000004.11
cg05575304	73628427	TAACATATAATAACACRTACTCTAAAATTCCCRAAATACTATAAAAAACC	NA		II			AGACTCCCAGCTGACATGTGGTGGCACGTGCTCTGGGGTTCCCGGGGTGCTGTAGGGAGC[CG]GCGCGCAGCTCTCTCGTCCAGGACACACGAGCAGGAGTGACCTGCGTCCAGAAGGTCCAT	37	3	11607115	GACATGTGGTGGCACGTGCTCTGGGGTTCCCGGGGTGCTGTAGGGAGCCG	3	11582115	R			NA	NA	VGLL4;VGLL4;VGLL4;VGLL4	NM_014667;NM_001128220;NM_001128219;NM_001128221	Body;Body;Body;Body	chr3:11610137-11610370	N_Shelf			NA	3:11582097-11582162			NA	11607115	11607238	NC_000003.11
cg20544605	27760310	CAACRCCAAACTAAACTAATTAATCTCCTTTTATTATAAATAAACACCAC	NA		II			TCTCAGCTCCCGGGTCTGCCTTGTAGCCGCAGCCAGCCTAGGGAGCATTTACGGCATGTA[CG]TGGTGTTCATCCACAATAAAAGGAGACTAACCAGCTCAGCTTGGCGCTGCTCGCCTGGAG	37	4	186877497	CGTGGTGTTCATCCACAATAAAAGGAGACTAACCAGCTCAGCTTGGCGCT	4	187114491	F	rs75984883		NA	TRUE	SORBS2;SORBS2	NM_021069;NM_021069	5'UTR;1stExon					NA				NA	186877497	186877620	NC_000004.11
